# Supplementary material for: Curcumin, an Inhibitor of p300-HAT Activity, Suppresses the Development of Hypertension-Induced Left Ventricular Hypertrophy with Preserved Ejection Fraction in Dahl Rats
Source: Nutrients. 2021 Jul 29;13(8):2608. doi: 10.3390/nu13082608 (PMC8397934; doi:10.3390/nu13082608)
Supplement: Supplementary file 1 [file nutrients-13-02608-s001.zip]

Archive with 1 entries (1 files):
- nutrients-1302780-supplementary.pdf
